# Supplementary material for: Transarterial Chemoembolization Versus Transarterial Radioembolization in Hepatocellular Carcinoma: A Systematic Review and Meta-Analysis of Real-World and Clinical Trial Evidence
Source: Cancers (Basel). 2026 Jun 18;18(12):1985. doi: 10.3390/cancers18121985 (PMC13297433; doi:10.3390/cancers18121985)
Supplement: Supplementary file 1 [file cancers-18-01985-s001.zip]

Archive with 7 entries (7 files):
- Supplementary Figure S1.tiff
- Supplementary Figure S2.tiff
- Supplementary Figure S3.tiff
- Supplementary Figure S4.tiff
- Supplementary Figure S5.tiff
- Supplementary Figure S6.tiff
- Supplementary Tables.pdf
